# Supplementary material for: Temporal Trends in the Use of Biological Agents in Patients with Inflammatory Bowel Disease: Real-World Data from a Tertiary Inflammatory Bowel Disease Greek Center During a 5-Year Period
Source: J Clin Med. 2025 Feb 18;14(4):1357. doi: 10.3390/jcm14041357 (PMC11856159; doi:10.3390/jcm14041357)
Supplement: Supplementary file 1 [file jcm-14-01357-s001.zip]

Archive with 1 entries (1 files):
- jcm-3405408-supplementary.pdf
